# Supplementary material for: Development and Validation of the Korean Version of the Rett Syndrome Behavioral Questionnaire
Source: Children (Basel). 2026 Jan 8;13(1):93. doi: 10.3390/children13010093 (PMC12840276; doi:10.3390/children13010093)
Supplement: Supplementary file 1 [file children-13-00093-s001.zip]

Archive with 1 entries (1 files):
- children-4060533-supplementary.pdf
